# Supplementary material for: CVD Mortality Disparities with Risk Factor Associations Across U.S. Counties
Source: Healthcare (Basel). 2025 Nov 17;13(22):2937. doi: 10.3390/healthcare13222937 (PMC12652022; doi:10.3390/healthcare13222937)
Supplement: Supplementary file 1 [file healthcare-13-02937-s001.zip]

Archive with 1 entries (1 files):
- healthcare-3948443-supplementary.pdf
